# Supplementary material for: Chromatin opening ability of pioneer factor Pax7 depends on unique isoform and C-terminal domain
Source: Nucleic Acids Res. 2023 Jun 16;51(14):7254–68. doi: 10.1093/nar/gkad520 (PMC10415112; doi:10.1093/nar/gkad520)
Supplement: gkad520_Supplemental_Files [file gkad520_supplemental_files.zip]

Archive with 2 entries (2 files):
- Bascunana Supplementary Data.pdf
- Supplementary Tables 1-6-23.xlsx
