# Supplementary material for: Chromatin opening ability of pioneer factor Pax7 depends on unique isoform and C-terminal domain
Source: Nucleic Acids Res. 2023 Jun 16;51(14):7254–68. doi: 10.1093/nar/gkad520 (PMC10415112; doi:10.1093/nar/gkad520)
Supplement: gkad520_Supplemental_Files [file gkad520_supplemental_files.zip › Supplementary Tables 1-6-23.xlsx]

## Sheet: Suppl. Table 1
Target	Name	Origin	Reference	Use
Flag M2	FLAG M2	Sigma	F3165	ChIP,Western
Tpit	TPIT	Drouin Lab, IRCM	N/A	ChIP
Ash2	ASH2L	Bethyl Laboratories	A300-489A	ChIP
Brg1	SMARCA4	Abcam	ab110641	ChIP
H3K4me1	H3K4me1	Abcam	ab8895	ChIP
H3K9me2	H3K9me2	Abcam	ab1220	ChIP
Supplementary Table 1. List of antibodies used in ChIPs.

## Sheet: Suppl. Table 2
Name	Category	Location	Primer sequence sens	Primer sequence antisens
TBP	Random	exons 4-5	CTACCGTGAATCTTGGCTGTAA	GTTGTCCGTGGCTCTCTTATT
Pcsk2	Pioneer	exons 8-9	ATGGGAAGACGGTTGATG	TGATGGCTGAGTTGATGG
Lmcd1	Transcriptional	exons 3-4	CCACCTTTGACACTATCAC	GATGAGTTCCATGTACTGC
Supplementary Table 2. Primers used for RT-qPCR analyses.

## Sheet: Suppl. Table 3
Name	Categary	Location	Probe sequences sens	Probe sequences antisens
H3K9me3-Poor	Random	chr12:16988808-16988894	TCTGCAGACAACAGTGTTTAG	TTGCTAAGTCCTAGCCAATTC
H3K9me3-Rich	Random	chr4:121618790-121618811	TGTGGTATGATGAACTGCTATC	CTTGTGAGTTTCTCCACAGTAT
Tcfeb	Constitutive	chr17:47729736-47729832	ATACTGGGTGTGGTCTTG	TAGGATTCCAAGGCTCTTC
Pde2a	Constitutive	chr7:101466827-101466959	ACTCAGCATTGAGGGTTC	TGAATAAGGATGTGACAGGAG
Pcsk2	Pioneer	chr2:143399750-143399829	GACGTCAGCACTGTATTTC	TATTGGTCACGGTCAGTAG
Mybpc1	Pioneer	chr10:88603126-88603205	CACAAACCAACCCTTTCATC	TAATAAGTCAGGTGCTAGGC
Supplementary Table 3. Primers used for ChIP-qPCR analyses.
